# Supplementary material for: Transcript Variants of Genes Involved in Neurodegeneration Are Differentially Regulated by the APOE and MAPT Haplotypes
Source: Genes (Basel). 2021 Mar 15;12(3):423. doi: 10.3390/genes12030423 (PMC7999745; doi:10.3390/genes12030423)
Supplement: Supplementary file 1 [file genes-12-00423-s001.zip]

Archive with 4 entries (4 files):
- Figure1S_CombinedCircosPlots_SupplementKoksREV.pdf
- __MACOSX/._Figure1S_CombinedCircosPlots_SupplementKoksREV.pdf
- Table1S_SupplementaryTableKoks_rev.xlsx
- __MACOSX/._Table1S_SupplementaryTableKoks_rev.xlsx
