# Supplementary material for: Transcript Variants of Genes Involved in Neurodegeneration Are Differentially Regulated by the APOE and MAPT Haplotypes
Source: Genes (Basel). 2021 Mar 15;12(3):423. doi: 10.3390/genes12030423 (PMC7999745; doi:10.3390/genes12030423)
Supplement: Supplementary file 1 [file genes-12-00423-s001.zip › Table1S_SupplementaryTableKoks_rev.xlsx]

## Sheet: Sheet1
Supplementary Table 1S. All Identified eQTL loci in our analysis
snps	Ensembl TX	txabbr	statistic	pvalue	FDR	beta	ensembl_gene_id	description	hgncgene	chromband	position
MAPT	ENST00000393465.3	LRRC37A-003	19.7304	2.4446e-66	1.65736e-62	147.166	ENSG00000176681	leucine rich repeat containing 37A [Source:HGNC Symbol;Acc:29069]	LRRC37A	17q21.31	cis
MAPT	ENST00000293493.7	CRHR1-201	-12.3314	4.09998e-31	8.0961e-28	-6.4906	ENSG00000120088	corticotropin releasing hormone receptor 1 [Source:HGNC Symbol;Acc:2357]	CRHR1	17q21.31	cis
MAPT	ENST00000339069.5	CRHR1-202	11.5683	6.25604e-28	1.03449e-24	2.30295	ENSG00000120088	corticotropin releasing hormone receptor 1 [Source:HGNC Symbol;Acc:2357]	CRHR1	17q21.31	cis
MAPT	ENST00000576629.1	LRRC37A2-001	-10.9547	1.8489e-25	2.64823e-22	-178.523	ENSG00000238083	leucine rich repeat containing 37, member A2 [Source:HGNC Symbol;Acc:32404]	LRRC37A2	17q21.31	cis
MAPT	ENST00000290470.3	ARHGAP27-201	-9.46495	7.83128e-20	7.76981e-17	-35.5772	ENSG00000159314	Rho GTPase activating protein 27 [Source:HGNC Symbol;Acc:31813]	ARHGAP27	17q21.31	cis
SNCA_rs356181_cat	ENST00000506691.1	SNCA-007	-9.13721	1.13525e-18	1.02168e-15	-5.68899	ENSG00000145335	synuclein, alpha (non A4 component of amyloid precursor) [Source:HGNC Symbol;Acc:11138]	SNCA	4q22.1	cis
MAPT	ENST00000584420.1	PLEKHM1-009	-8.68194	4.1576e-17	3.39606e-14	-20.2358	ENSG00000225190	pleckstrin homology domain containing, family M (with RUN domain) member 1 [Source:HGNC Symbol;Acc:29017]	PLEKHM1	17q21.31	cis
SNCA_rs3910105_cat	ENST00000506691.1	SNCA-007	8.41473	3.22931e-16	2.40591e-13	5.3033	ENSG00000145335	synuclein, alpha (non A4 component of amyloid precursor) [Source:HGNC Symbol;Acc:11138]	SNCA	4q22.1	cis
MAPT	ENST00000333412.3	LRRC37A2-201	8.04264	5.17249e-15	3.48357e-12	256.658	ENSG00000238083	leucine rich repeat containing 37, member A2 [Source:HGNC Symbol;Acc:32404]	LRRC37A2	17q21.31	cis
SNCA_rs3910105_cat	ENST00000508895.1	SNCA-008	-7.88674	1.60688e-14	1.04136e-11	-21.2602	ENSG00000145335	synuclein, alpha (non A4 component of amyloid precursor) [Source:HGNC Symbol;Acc:11138]	SNCA	4q22.1	cis
APOE_e4	ENST00000589649.1	TOMM40-005	-7.62053	1.06993e-13	6.2713e-11	-6.67037	ENSG00000130204	translocase of outer mitochondrial membrane 40 homolog (yeast) [Source:HGNC Symbol;Acc:18001]	TOMM40	19q13.32	cis
MAPT	ENST00000450673.3	ARL17B-002	-7.53063	2.00641e-13	1.12731e-10	-19.1351	ENSG00000228696	ADP-ribosylation factor-like 17B [Source:HGNC Symbol;Acc:32387]	ARL17B	17q21.31	cis
MAPT	ENST00000576739.1	KANSL1-008	7.35531	6.72308e-13	3.47059e-10	0.828267	ENSG00000120071	KAT8 regulatory NSL complex subunit 1 [Source:HGNC Symbol;Acc:24565]	KANSL1	17q21.31	cis
MAPT	ENST00000496930.1	LRRC37A-002	-7.03577	5.74636e-12	2.64425e-09	-55.0617	ENSG00000176681	leucine rich repeat containing 37A [Source:HGNC Symbol;Acc:29069]	LRRC37A	17q21.31	cis
APOE	ENST00000589649.1	TOMM40-005	-6.73523	4.03076e-11	1.67996e-08	-2.86404	ENSG00000130204	translocase of outer mitochondrial membrane 40 homolog (yeast) [Source:HGNC Symbol;Acc:18001]	TOMM40	19q13.32	cis
MAPT	ENST00000584306.1	LRRC37A3-002	6.22442	9.42e-10	7.23e-07	35.7525	ENSG00000176809	leucine rich repeat containing 37, member A3 [Source:HGNC Symbol;Acc:32427]	LRRC37A3	17q24.1	trans
MAPT	ENST00000574655.1	KANSL1-009	6.04992	2.63628e-09	8.70448e-07	40.2373	ENSG00000120071	KAT8 regulatory NSL complex subunit 1 [Source:HGNC Symbol;Acc:24565]	KANSL1	17q21.31	cis
SNCA_rs3910105_cat	ENST00000264790.2	MMRN1-201	-5.97501	4.07061e-09	1.29973e-06	-20.4259	ENSG00000138722	multimerin 1 [Source:HGNC Symbol;Acc:7178]	MMRN1	4q22.1	cis
APOE_e4	ENST00000601636.1	CTC-429P9.4-007	5.72104	1.72e-08	1.05e-05	1.8463	ENSG00000268790	Small integral membrane protein 7; Uncharacterized protein [Source:UniProtKB/TrEMBL;Acc:E9PNA8]		19p13.11	trans
MAPT	ENST00000393476.3	KANSL1-201	-5.35703	1.23255e-07	3.04975e-05	-45.0452	ENSG00000120071	KAT8 regulatory NSL complex subunit 1 [Source:HGNC Symbol;Acc:24565]	KANSL1	17q21.31	cis
MAPT	ENST00000446361.3	MAPT-002	-5.24001	2.26941e-07	5.33617e-05	-10.7396	ENSG00000186868	microtubule-associated protein tau [Source:HGNC Symbol;Acc:6893]	MAPT	17q21.31	cis
APOE_e4	ENST00000411953.1	DYNC1I2-020	5.19375	2.88e-07	0.000135824	0.411563	ENSG00000077380	dynein, cytoplasmic 1, intermediate chain 2 [Source:HGNC Symbol;Acc:2964]	DYNC1I2	2q31.1	trans
MAPT	ENST00000575318.1	KANSL1-006	-4.87847	1.39161e-06	0.000276407	-86.3542	ENSG00000120071	KAT8 regulatory NSL complex subunit 1 [Source:HGNC Symbol;Acc:24565]	KANSL1	17q21.31	cis
APOE_e4	ENST00000447887.1	OSBPL9-002	4.94968	9.82e-07	0.000407519	8.31125	ENSG00000117859	oxysterol binding protein-like 9 [Source:HGNC Symbol;Acc:16386]	OSBPL9	1p32.3	trans
APOE_e4	ENST00000252487.5	TOMM40-001	-4.68974	3.43273e-06	0.000625055	-5.75344	ENSG00000130204	translocase of outer mitochondrial membrane 40 homolog (yeast) [Source:HGNC Symbol;Acc:18001]	TOMM40	19q13.32	cis
APOE	ENST00000601636.1	CTC-429P9.4-007	4.8184	1.86e-06	0.0007192	0.753705	ENSG00000268790	Small integral membrane protein 7; Uncharacterized protein [Source:UniProtKB/TrEMBL;Acc:E9PNA8]		19p13.11	trans
SNCA_rs3910105_cat	ENST00000502987.1	SNCA-009	4.65418	4.05544e-06	0.000723544	1.63455	ENSG00000145335	synuclein, alpha (non A4 component of amyloid precursor) [Source:HGNC Symbol;Acc:11138]	SNCA	4q22.1	cis
APOE_e4	ENST00000539115.1	ZFX-202	4.73894	2.72e-06	0.00100518	15.9399	ENSG00000005889	zinc finger protein, X-linked [Source:HGNC Symbol;Acc:12869]	ZFX	Xp22.11	trans
APOE	ENST00000411953.1	DYNC1I2-020	4.71644	3.03e-06	0.0011038	0.180427	ENSG00000077380	dynein, cytoplasmic 1, intermediate chain 2 [Source:HGNC Symbol;Acc:2964]	DYNC1I2	2q31.1	trans
APOE_e4	ENST00000447964.1	TOR1AIP1-002	4.71492	3.05e-06	0.00111073	0.418638	ENSG00000143337	torsin A interacting protein 1 [Source:HGNC Symbol;Acc:29456]	TOR1AIP1	1q25.2	trans
MAPT	ENST00000400877.3	LRRC37A3-005	-4.68826	3.46e-06	0.00124031	-13.6388	ENSG00000176809	leucine rich repeat containing 37, member A3 [Source:HGNC Symbol;Acc:32427]	LRRC37A3	17q24.1	trans
MAPT	ENST00000580464.1	LRRC37A3-009	4.60985	4.98e-06	0.00170948	0.461594	ENSG00000176809	leucine rich repeat containing 37, member A3 [Source:HGNC Symbol;Acc:32427]	LRRC37A3	17q24.1	trans
MAPT	ENST00000309185.3	GRB7-201	4.58234	5.66e-06	0.00191082	0.137344	ENSG00000141738	growth factor receptor-bound protein 7 [Source:HGNC Symbol;Acc:4567]	GRB7	17q12	trans
MAPT	ENST00000589780.1	PLEKHM1-015	-4.24228	2.58467e-05	0.00364284	-2.42027	ENSG00000225190	pleckstrin homology domain containing, family M (with RUN domain) member 1 [Source:HGNC Symbol;Acc:29017]	PLEKHM1	17q21.31	cis
APOE_e4	ENST00000564445.1	HAGH-012	4.41287	1.22e-05	0.00372954	7.43239	ENSG00000063854	hydroxyacylglutathione hydrolase [Source:HGNC Symbol;Acc:4805]	HAGH	16p13.3	trans
APOE_e4	ENST00000377636.3	TBC1D4-001	4.39942	1.3e-05	0.00392794	1.79895	ENSG00000136111	TBC1 domain family, member 4 [Source:HGNC Symbol;Acc:19165]	TBC1D4	13q22.2	trans
APOE_e4	ENST00000503628.1	DDR1-046	4.35365	1.59e-05	0.00467843	0.0598529	ENSG00000204580	discoidin domain receptor tyrosine kinase 1 [Source:HGNC Symbol;Acc:2730]	DDR1	6p21.33	trans
APOE_e4	ENST00000426677.2	TOMM40-003	-4.17252	3.48622e-05	0.00472081	-4.7192	ENSG00000130204	translocase of outer mitochondrial membrane 40 homolog (yeast) [Source:HGNC Symbol;Acc:18001]	TOMM40	19q13.32	cis
MAPT	ENST00000572991.1	ARL17B-005	-4.1648	3.60263e-05	0.00483659	-59.3002	ENSG00000228696	ADP-ribosylation factor-like 17B [Source:HGNC Symbol;Acc:32387]	ARL17B	17q21.31	cis
MAPT	ENST00000319651.5	LRRC37A3-201	-4.30685	1.95e-05	0.00558585	-72.1758	ENSG00000176809	leucine rich repeat containing 37, member A3 [Source:HGNC Symbol;Acc:32427]	LRRC37A3	17q24.1	trans
APOE	ENST00000376806.5	HLA-A-002	-4.2848	2.15e-05	0.00606438	-18.7476	ENSG00000206503	major histocompatibility complex, class I, A [Source:HGNC Symbol;Acc:4931]	HLA-A	6p22.1	trans
MAPT	ENST00000585732.1	CACNA2D4-023	4.21828	2.87e-05	0.00775724	0.195395	ENSG00000151062	calcium channel, voltage-dependent, alpha 2/delta subunit 4 [Source:HGNC Symbol;Acc:20202]	CACNA2D4	12p13.33	trans
MAPT	ENST00000587911.1	CELF4-017	4.16794	3.55e-05	0.00931989	0.0847438	ENSG00000101489	CUGBP, Elav-like family member 4 [Source:HGNC Symbol;Acc:14015]	CELF4	18q12.2	trans
MAPT	ENST00000536953.1	ASB8-005	4.15863	3.7e-05	0.00963867	8.97424	ENSG00000177981	ankyrin repeat and SOCS box containing 8 [Source:HGNC Symbol;Acc:17183]	ASB8	12q13.11	trans
SNCA_rs3910105_cat	ENST00000491050.1	MSL2-004	-4.14478	3.92e-05	0.0101318	-0.881007	ENSG00000174579	male-specific lethal 2 homolog (Drosophila) [Source:HGNC Symbol;Acc:25544]	MSL2	3q22.3	trans
APOE_e4	ENST00000505996.1	SLC41A3-013	4.14086	3.99e-05	0.0102752	0.658909	ENSG00000114544	solute carrier family 41, member 3 [Source:HGNC Symbol;Acc:31046]	SLC41A3	3q21.3	trans
APOE_e4	ENST00000510674.1	CD38-005	4.13158	4.15e-05	0.0106223	0.158643	ENSG00000004468	CD38 molecule [Source:HGNC Symbol;Acc:1667]	CD38	4p15.32	trans
MAPT	ENST00000480045.1	LRP8-005	4.12095	4.34e-05	0.0110344	2.0128	ENSG00000157193	low density lipoprotein receptor-related protein 8, apolipoprotein e receptor [Source:HGNC Symbol;Acc:6700]	LRP8	1p32.3	trans
SNCA_rs356181_cat	ENST00000503859.1	RPS6KA2-003	-4.1083	4.57e-05	0.0115418	-6.51991	ENSG00000071242	ribosomal protein S6 kinase, 90kDa, polypeptide 2 [Source:HGNC Symbol;Acc:10431]	RPS6KA2	6q27	trans
APOE	ENST00000252487.5	TOMM40-001	-3.91205	0.000102636	0.0119492	-2.32093	ENSG00000130204	translocase of outer mitochondrial membrane 40 homolog (yeast) [Source:HGNC Symbol;Acc:18001]	TOMM40	19q13.32	cis
APOE_e4	ENST00000548836.1	USP15-014	4.09706	4.8e-05	0.012009	5.38969	ENSG00000135655	ubiquitin specific peptidase 15 [Source:HGNC Symbol;Acc:12613]	USP15	12q14.1	trans
APOE_e4	ENST00000591660.1	ATP5D-006	4.09468	4.84e-05	0.0121093	0.0791584	ENSG00000099624	ATP synthase, H+ transporting, mitochondrial F1 complex, delta subunit [Source:HGNC Symbol;Acc:837]	ATP5D	19p13.3	trans
MAPT	ENST00000343508.3	CSMD3-006	4.09453	4.85e-05	0.0121159	0.0283911	ENSG00000164796	CUB and Sushi multiple domains 3 [Source:HGNC Symbol;Acc:19291]	CSMD3	8q23.3	trans
APOE_e4	ENST00000468465.1	APOA2-004	4.09312	4.88e-05	0.0121763	0.0619707	ENSG00000158874	apolipoprotein A-II [Source:HGNC Symbol;Acc:601]	APOA2	1q23.3	trans
APOE_e4	ENST00000422625.1	IL1RAP-010	4.06834	5.41e-05	0.0132896	0.155345	ENSG00000196083	interleukin 1 receptor accessory protein [Source:HGNC Symbol;Acc:5995]	IL1RAP	3q28	trans
APOE_e4	ENST00000576613.1	CTDNEP1-009	4.063	5.53e-05	0.0135418	0.325551	ENSG00000175826	CTD nuclear envelope phosphatase 1 [Source:HGNC Symbol;Acc:19085]	CTDNEP1	17p13.1	trans
APOE_e4	ENST00000567214.1	DOK4-011	4.05902	5.62e-05	0.0137335	0.047768	ENSG00000125170	docking protein 4 [Source:HGNC Symbol;Acc:19868]	DOK4	16q21	trans
MAPT	ENST00000446120.2	SLC44A3-004	4.04909	5.86e-05	0.0142162	0.597966	ENSG00000143036	solute carrier family 44, member 3 [Source:HGNC Symbol;Acc:28689]	SLC44A3	1p21.3	trans
APOE_e4	ENST00000558951.1	PCSK6-012	4.04284	6.01e-05	0.0145301	0.17485	ENSG00000140479	proprotein convertase subtilisin/kexin type 6 [Source:HGNC Symbol;Acc:8569]	PCSK6	15q26.3	trans
APOE_e4	ENST00000551828.1	ARL1-011	4.04273	6.01e-05	0.0145353	0.807633	ENSG00000120805	ADP-ribosylation factor-like 1 [Source:HGNC Symbol;Acc:692]	ARL1	12q23.2	trans
APOE_e4	ENST00000430169.1	TBC1D5-010	4.03133	6.31e-05	0.0151189	1.04876	ENSG00000131374	TBC1 domain family, member 5 [Source:HGNC Symbol;Acc:19166]	TBC1D5	3p24.3	trans
MAPT	ENST00000561627.1	PLA2G4F-007	4.02503	6.47e-05	0.0154545	0.0215483	ENSG00000168907	phospholipase A2, group IVF [Source:HGNC Symbol;Acc:27396]	PLA2G4F	15q15.1	trans
APOE_e4	ENST00000522448.1	NCALD-031	4.01368	6.78e-05	0.0160759	0.154316	ENSG00000104490	neurocalcin delta [Source:HGNC Symbol;Acc:7655]	NCALD	8q22.3	trans
APOE_e4	ENST00000446242.2	SYT1-003	4.01038	6.88e-05	0.0162582	0.10715	ENSG00000067715	synaptotagmin I [Source:HGNC Symbol;Acc:11509]	SYT1	12q21.2	trans
SNCA_rs356181_cat	ENST00000508895.1	SNCA-008	3.81884	0.000148894	0.0164229	10.6835	ENSG00000145335	synuclein, alpha (non A4 component of amyloid precursor) [Source:HGNC Symbol;Acc:11138]	SNCA	4q22.1	cis
APOE_e4	ENST00000509674.1	DTNBP1-010	3.99599	7.29e-05	0.0170823	0.114717	ENSG00000047579	dystrobrevin binding protein 1 [Source:HGNC Symbol;Acc:17328]	DTNBP1	6p22.3	trans
SNCA_rs356181_cat	ENST00000375221.2	ITGA6-203	-3.99516	7.32e-05	0.0171304	-20.5308	ENSG00000091409	integrin, alpha 6 [Source:HGNC Symbol;Acc:6142]	ITGA6	2q31.1	trans
APOE_e4	ENST00000562479.1	MLST8-023	3.99242	7.4e-05	0.0172913	0.687879	ENSG00000167965	MTOR associated protein, LST8 homolog (S. cerevisiae) [Source:HGNC Symbol;Acc:24825]	MLST8	16p13.3	trans
MAPT	ENST00000452341.2	GIGYF2-202	3.98619	7.59e-05	0.017666	13.4863	ENSG00000204120	GRB10 interacting GYF protein 2 [Source:HGNC Symbol;Acc:11960]	GIGYF2	2q37.1	trans
MAPT	ENST00000414952.2	ASPHD1-004	3.97914	7.82e-05	0.0180954	0.190768	ENSG00000174939	aspartate beta-hydroxylase domain containing 1 [Source:HGNC Symbol;Acc:27380]	ASPHD1	16p11.2	trans
APOE_e4	ENST00000448308.2	TTC22-003	3.97711	7.88e-05	0.0182224	0.0493325	ENSG00000006555	tetratricopeptide repeat domain 22 [Source:HGNC Symbol;Acc:26067]	TTC22	1p32.3	trans
APOE_e4	ENST00000593385.1	FCHO1-011	3.96949	8.13e-05	0.0187021	0.205049	ENSG00000130475	FCH domain only 1 [Source:HGNC Symbol;Acc:29002]	FCHO1	19p13.11	trans
MAPT	ENST00000558774.1	BMF-006	3.96576	8.25e-05	0.01894	0.102157	ENSG00000104081	Bcl2 modifying factor [Source:HGNC Symbol;Acc:24132]	BMF	15q15.1	trans
APOE_e4	ENST00000592426.1	TUBD1-004	3.96506	8.28e-05	0.0189843	0.280819	ENSG00000108423	tubulin, delta 1 [Source:HGNC Symbol;Acc:16811]	TUBD1	17q23.1	trans
APOE	ENST00000545060.1	SLC13A2-202	3.95746	8.54e-05	0.0194787	0.0203831	ENSG00000007216	solute carrier family 13 (sodium-dependent dicarboxylate transporter), member 2 [Source:HGNC Symbol;Acc:10917]	SLC13A2	17q11.2	trans
APOE_e4	ENST00000438055.1	TTC3-023	3.95713	8.55e-05	0.0195008	5.0583	ENSG00000182670	tetratricopeptide repeat domain 3 [Source:HGNC Symbol;Acc:12393]	TTC3	21q22.13	trans
APOE_e4	ENST00000407583.3	GPN1-003	3.95211	8.73e-05	0.0198337	0.213226	ENSG00000198522	GPN-loop GTPase 1 [Source:HGNC Symbol;Acc:17030]	GPN1	2p23.3	trans
SNCA_rs356181_cat	ENST00000503156.1	MFSD7-005	3.92624	9.69e-05	0.0216437	0.523442	ENSG00000169026	major facilitator superfamily domain containing 7 [Source:HGNC Symbol;Acc:26177]	MFSD7	4p16.3	trans
APOE_e4	ENST00000587460.1	MUM1-002	3.91009	0.000103449	0.0228528	1.31973	ENSG00000160953	melanoma associated antigen (mutated) 1 [Source:HGNC Symbol;Acc:29641]	MUM1	19p13.3	trans
MAPT	ENST00000520734.1	ANGPT1-002	3.90578	0.000105264	0.0231855	0.478317	ENSG00000154188	angiopoietin 1 [Source:HGNC Symbol;Acc:484]	ANGPT1	8q23.1	trans
APOE	ENST00000326194.6	PORCN-011	3.88596	0.000113988	0.0247707	0.214847	ENSG00000102312	porcupine homolog (Drosophila) [Source:HGNC Symbol;Acc:17652]	PORCN	Xp11.23	trans
MAPT	ENST00000545262.1	CARF-204	3.87196	0.000120558	0.0259421	2.09898	ENSG00000138380	calcium responsive transcription factor [Source:HGNC Symbol;Acc:14435]	CARF	2q33.2	trans
SNCA_rs356181_cat	ENST00000353891.5	CLTCL1-002	3.86193	0.000125484	0.0268168	8.47961	ENSG00000070371	clathrin, heavy chain-like 1 [Source:HGNC Symbol;Acc:2093]	CLTCL1	22q11.21	trans
APOE_e4	ENST00000561505.1	CLN3-031	3.86146	0.000125719	0.0268588	0.403532	ENSG00000188603	ceroid-lipofuscinosis, neuronal 3 [Source:HGNC Symbol;Acc:2074]	CLN3	16p11.2	trans
MAPT	ENST00000534244.1	OLFML1-005	3.85883	0.000127046	0.0270904	0.163106	ENSG00000183801	olfactomedin-like 1 [Source:HGNC Symbol;Acc:24473]	OLFML1	11p15.4	trans
MAPT	ENST00000572904.1	KANSL1-002	3.66395	0.000271694	0.027262	153.438	ENSG00000120071	KAT8 regulatory NSL complex subunit 1 [Source:HGNC Symbol;Acc:24565]	KANSL1	17q21.31	cis
APOE_e4	ENST00000540315.1	BTNL2-205	3.85483	0.000129085	0.0274466	0.0828046	ENSG00000204290	butyrophilin-like 2 (MHC class II associated) [Source:HGNC Symbol;Acc:1142]	BTNL2	6p21.32	trans
APOE_e4	ENST00000441141.1	VPS8-009	3.85428	0.00012937	0.0274974	2.73396	ENSG00000156931	vacuolar protein sorting 8 homolog (S. cerevisiae) [Source:HGNC Symbol;Acc:29122]	VPS8	3q27.2	trans
SNCA_rs3910105_cat	ENST00000542275.1	DBI-203	-3.85309	0.000129983	0.0276042	-0.975909	ENSG00000155368	diazepam binding inhibitor (GABA receptor modulator, acyl-CoA binding protein) [Source:HGNC Symbol;Acc:2690]	DBI	2q14.2	trans
APOE_e4	ENST00000557644.1	NEDD1-003	3.85178	0.000130665	0.0277258	6.29058	ENSG00000139350	neural precursor cell expressed, developmentally down-regulated 1 [Source:HGNC Symbol;Acc:7723]	NEDD1	12q23.1	trans
MAPT	ENST00000407492.1	IL6-004	3.85087	0.00013114	0.027808	0.333023	ENSG00000136244	interleukin 6 (interferon, beta 2) [Source:HGNC Symbol;Acc:6018]	IL6	7p15.3	trans
APOE_e4	ENST00000441117.1	ZBTB22-002	3.85074	0.000131205	0.0278197	0.155619	ENSG00000236104	zinc finger and BTB domain containing 22 [Source:HGNC Symbol;Acc:13085]	ZBTB22	6p21.32	trans
SNCA_rs356181_cat	ENST00000340871.4	NVL-201	-3.84769	0.000132809	0.0281009	-2.27382	ENSG00000143748	nuclear VCP-like [Source:HGNC Symbol;Acc:8070]	NVL	1q42.11	trans
APOE	ENST00000378128.3	PARPBP-202	-3.84741	0.000132952	0.0281257	-2.068	ENSG00000185480	PARP1 binding protein [Source:HGNC Symbol;Acc:26074]	PARPBP	12q23.2	trans
APOE_e4	ENST00000463514.2	PIAS3-005	3.84635	0.000133518	0.0282231	0.103132	ENSG00000131788	protein inhibitor of activated STAT, 3 [Source:HGNC Symbol;Acc:16861]	PIAS3	1q21.1	trans
APOE	ENST00000556452.1	SOS2-004	3.8378	0.000138128	0.0290241	0.113598	ENSG00000100485	son of sevenless homolog 2 (Drosophila) [Source:HGNC Symbol;Acc:11188]	SOS2	14q21.3	trans
APOE_e4	ENST00000439388.1	SARDH-203	-3.82959	0.000142695	0.0298111	-3.55778	ENSG00000123453	sarcosine dehydrogenase [Source:HGNC Symbol;Acc:10536]	SARDH	9q34.2	trans
SNCA_rs356181_cat	ENST00000330889.3	ADAP2-001	3.82886	0.000143111	0.0298831	10.4675	ENSG00000184060	ArfGAP with dual PH domains 2 [Source:HGNC Symbol;Acc:16487]	ADAP2	17q11.2	trans
SNCA_rs356181_cat	ENST00000412524.1	TIAL1-012	3.8263	0.000144569	0.0301324	1.22372	ENSG00000151923	TIA1 cytotoxic granule-associated RNA binding protein-like 1 [Source:HGNC Symbol;Acc:11804]	TIAL1	10q26.11	trans
APOE_e4	ENST00000353625.4	CAMK2B-006	3.81912	0.000148732	0.0308426	0.00390552	ENSG00000058404	calcium/calmodulin-dependent protein kinase II beta [Source:HGNC Symbol;Acc:1461]	CAMK2B	7p13	trans
APOE_e4	ENST00000453359.1	IL1RAP-016	3.81641	0.000150333	0.0311147	0.0329547	ENSG00000196083	interleukin 1 receptor accessory protein [Source:HGNC Symbol;Acc:5995]	IL1RAP	3q28	trans
APOE_e4	ENST00000366511.1	CNST-004	3.81459	0.000151417	0.0313002	1.94437	ENSG00000162852	consortin, connexin sorting protein [Source:HGNC Symbol;Acc:26486]	CNST	1q44	trans
APOE_e4	ENST00000545060.1	SLC13A2-202	3.80726	0.000155856	0.032051	0.0408234	ENSG00000007216	solute carrier family 13 (sodium-dependent dicarboxylate transporter), member 2 [Source:HGNC Symbol;Acc:10917]	SLC13A2	17q11.2	trans
SNCA_rs3910105_cat	ENST00000585913.1	CIRBP-035	-3.79976	0.000160529	0.0328367	-0.157814	ENSG00000099622	cold inducible RNA binding protein [Source:HGNC Symbol;Acc:1982]	CIRBP	19p13.3	trans
APOE_e4	ENST00000382940.4	NME4-011	3.79725	0.000162122	0.0331052	0.0348303	ENSG00000103202	NME/NM23 nucleoside diphosphate kinase 4 [Source:HGNC Symbol;Acc:7852]	NME4	16p13.3	trans
APOE_e4	ENST00000457598.1	SUN1-018	3.79571	0.000163102	0.0332656	0.518466	ENSG00000164828	Sad1 and UNC84 domain containing 1 [Source:HGNC Symbol;Acc:18587]	SUN1	7p22.3	trans
SNCA_rs356181_cat	ENST00000491586.1	POGZ-011	3.78558	0.00016972	0.0343647	0.733309	ENSG00000143442	pogo transposable element with ZNF domain [Source:HGNC Symbol;Acc:18801]	POGZ	1q21.3	trans
SNCA_rs3910105_cat	ENST00000549934.2	C12orf75-008	-3.77446	0.000177279	0.0356117	-0.0900645	ENSG00000235162	chromosome 12 open reading frame 75 [Source:HGNC Symbol;Acc:35164]	C12orf75	12q23.3	trans
MAPT	ENST00000593999.1	AC011530.4-001	3.77349	0.000177947	0.0357208	0.129457	ENSG00000268434	Uncharacterized protein [Source:UniProtKB/TrEMBL;Acc:M0QX08]		19q13.32	trans
MAPT	ENST00000445552.2	ARL17A-002	3.57166	0.000384916	0.0365492	2.33998	ENSG00000185829	ADP-ribosylation factor-like 17A [Source:HGNC Symbol;Acc:24096]	ARL17A	17q21.31	cis
SNCA_rs356181_cat	ENST00000301050.2	CACNB3-001	3.76179	0.00018627	0.037076	2.10335	ENSG00000167535	calcium channel, voltage-dependent, beta 3 subunit [Source:HGNC Symbol;Acc:1403]	CACNB3	12q13.12	trans
MAPT	ENST00000508611.1	PET112-008	3.76125	0.000186668	0.0371413	0.747522	ENSG00000059691	PET112 homolog (yeast) [Source:HGNC Symbol;Acc:8849]	PET112	4q31.3	trans
APOE	ENST00000562479.1	MLST8-023	3.7572	0.000189634	0.0376203	0.311756	ENSG00000167965	MTOR associated protein, LST8 homolog (S. cerevisiae) [Source:HGNC Symbol;Acc:24825]	MLST8	16p13.3	trans
APOE	ENST00000450929.1	TGFA-003	3.75416	0.000191897	0.037983	0.192929	ENSG00000163235	transforming growth factor, alpha [Source:HGNC Symbol;Acc:11765]	TGFA	2p13.3	trans
MAPT	ENST00000519822.1	MAGEA9-005	3.75371	0.000192228	0.0380357	0.120376	ENSG00000166008	melanoma antigen family A, 9 [Source:HGNC Symbol;Acc:6807]	MAGEA9	Xq28	trans
SNCA_rs3910105_cat	ENST00000514058.1	HK3-005	-3.75252	0.000193126	0.0381815	-0.457953	ENSG00000160883	hexokinase 3 (white cell) [Source:HGNC Symbol;Acc:4925]	HK3	5q35.2	trans
APOE_e4	ENST00000538745.1	OLR1-009	3.74882	0.00019592	0.0386334	0.129579	ENSG00000173391	oxidized low density lipoprotein (lectin-like) receptor 1 [Source:HGNC Symbol;Acc:8133]	OLR1	12p13.2	trans
SNCA_rs356181_cat	ENST00000602326.1	EIF4G3-011	3.74852	0.000196153	0.0386693	16.4235	ENSG00000075151	eukaryotic translation initiation factor 4 gamma, 3 [Source:HGNC Symbol;Acc:3298]	EIF4G3	1p36.12	trans
APOE_e4	ENST00000547826.2	PPP1R1A-005	3.74635	0.000197815	0.0389342	0.0328785	ENSG00000135447	protein phosphatase 1, regulatory (inhibitor) subunit 1A [Source:HGNC Symbol;Acc:9286]	PPP1R1A	12q13.2	trans
APOE_e4	ENST00000373705.1	HCRTR1-002	3.74403	0.000199604	0.0392216	0.0934705	ENSG00000121764	hypocretin (orexin) receptor 1 [Source:HGNC Symbol;Acc:4848]	HCRTR1	1p35.2	trans
APOE_e4	ENST00000514122.1	RAP1GDS1-016	3.73683	0.000205267	0.0401189	0.557001	ENSG00000138698	RAP1, GTP-GDP dissociation stimulator 1 [Source:HGNC Symbol;Acc:9859]	RAP1GDS1	4q23	trans
APOE	ENST00000313116.7	ZNF41-001	-3.73331	0.000208085	0.0405682	-10.0615	ENSG00000147124	zinc finger protein 41 [Source:HGNC Symbol;Acc:13107]	ZNF41	Xp11.23	trans
MAPT	ENST00000497826.1	DAP3-009	3.7286	0.000211916	0.0411709	0.405148	ENSG00000132676	death associated protein 3 [Source:HGNC Symbol;Acc:2673]	DAP3	1q22	trans
APOE	ENST00000439388.1	SARDH-203	-3.72702	0.000213218	0.0413734	-1.66599	ENSG00000123453	sarcosine dehydrogenase [Source:HGNC Symbol;Acc:10536]	SARDH	9q34.2	trans
APOE	ENST00000510674.1	CD38-005	3.72552	0.000214454	0.0415694	0.0689725	ENSG00000004468	CD38 molecule [Source:HGNC Symbol;Acc:1667]	CD38	4p15.32	trans
MAPT	ENST00000535178.1	ANXA7-201	3.72543	0.000214531	0.0415812	13.7021	ENSG00000138279	annexin A7 [Source:HGNC Symbol;Acc:545]	ANXA7	10q22.2	trans
SNCA_rs356181_cat	ENST00000574093.1	TMEM105-002	3.72194	0.000217445	0.0420401	0.0718804	ENSG00000185332	transmembrane protein 105 [Source:HGNC Symbol;Acc:26794]	TMEM105	17q25.3	trans
APOE_e4	ENST00000410040.1	IL18R1-003	3.72181	0.000217561	0.0420579	0.0899818	ENSG00000115604	interleukin 18 receptor 1 [Source:HGNC Symbol;Acc:5988]	IL18R1	2q12.1	trans
SNCA_rs356181_cat	ENST00000412477.3	ARRB2-006	3.7191	0.000219849	0.0424162	52.6057	ENSG00000141480	arrestin, beta 2 [Source:HGNC Symbol;Acc:712]	ARRB2	17p13.2	trans
APOE_e4	ENST00000446031.1	CAP1-016	3.71712	0.000221537	0.0426813	0.0933334	ENSG00000131236	CAP, adenylate cyclase-associated protein 1 (yeast) [Source:HGNC Symbol;Acc:20040]	CAP1	1p34.2	trans
APOE_e4	ENST00000316707.6	PTPN13-002	3.71697	0.00022166	0.0426995	3.7018	ENSG00000163629	protein tyrosine phosphatase, non-receptor type 13 (APO-1/CD95 (Fas)-associated phosphatase) [Source:HGNC Symbol;Acc:9646]	PTPN13	4q21.3	trans
APOE	ENST00000422625.1	IL1RAP-010	3.71558	0.000222855	0.0428864	0.0683795	ENSG00000196083	interleukin 1 receptor accessory protein [Source:HGNC Symbol;Acc:5995]	IL1RAP	3q28	trans
APOE	ENST00000505839.1	MAEA-007	3.71306	0.000225033	0.0432252	0.345706	ENSG00000090316	macrophage erythroblast attacher [Source:HGNC Symbol;Acc:13731]	MAEA	4p16.3	trans
APOE_e4	ENST00000412508.1	SCLY-011	3.70753	0.000229882	0.0439778	0.146853	ENSG00000132330	selenocysteine lyase [Source:HGNC Symbol;Acc:18161]	SCLY	2q37.3	trans
MAPT	ENST00000601739.1	FBN3-002	3.70578	0.000231436	0.0442169	0.102258	ENSG00000142449	fibrillin 3 [Source:HGNC Symbol;Acc:18794]	FBN3	19p13.2	trans
MAPT	ENST00000496306.1	MGLL-009	3.69454	0.000241667	0.0457788	0.0902094	ENSG00000074416	monoglyceride lipase [Source:HGNC Symbol;Acc:17038]	MGLL	3q21.3	trans
MAPT	ENST00000434214.1	TMEM38B-005	3.69342	0.000242704	0.0459374	0.881273	ENSG00000095209	transmembrane protein 38B [Source:HGNC Symbol;Acc:25535]	TMEM38B	9q31.2	trans
APOE_e4	ENST00000543704.1	M6PR-011	3.69279	0.000243294	0.0460277	1.72163	ENSG00000003056	mannose-6-phosphate receptor (cation dependent) [Source:HGNC Symbol;Acc:6752]	M6PR	12p13.31	trans
SNCA_rs356181_cat	ENST00000588446.1	KIAA1468-007	3.69015	0.000245775	0.0464045	2.61759	ENSG00000134444	KIAA1468 [Source:HGNC Symbol;Acc:29289]	KIAA1468	18q21.33	trans
MAPT	ENST00000513177.1	NME1-NME2-004	3.68754	0.000248251	0.0467829	0.900319	ENSG00000243678	NME1-NME2 readthrough [Source:HGNC Symbol;Acc:33531]	NME1-NME2	17q21.33	trans
SNCA_rs356181_cat	ENST00000265748.2	ANLN-001	3.68571	0.000249994	0.0470482	6.26351	ENSG00000011426	anillin, actin binding protein [Source:HGNC Symbol;Acc:14082]	ANLN	7p14.2	trans
APOE	ENST00000412508.1	SCLY-011	3.68339	0.000252226	0.0473887	0.0701628	ENSG00000132330	selenocysteine lyase [Source:HGNC Symbol;Acc:18161]	SCLY	2q37.3	trans
SNCA_rs356181_cat	ENST00000444257.1	PLB1-005	3.68249	0.000253099	0.047519	2.29505	ENSG00000163803	phospholipase B1 [Source:HGNC Symbol;Acc:30041]	PLB1	2p23.2	trans
APOE	ENST00000378941.3	GK-005	3.68248	0.000253115	0.0475217	0.142713	ENSG00000198814	glycerol kinase [Source:HGNC Symbol;Acc:4289]	GK	Xp21.2	trans
MAPT	ENST00000336761.6	DAZAP1-003	3.67923	0.000256281	0.047997	12.4361	ENSG00000071626	DAZ associated protein 1 [Source:HGNC Symbol;Acc:2683]	DAZAP1	19p13.3	trans
APOE_e4	ENST00000590176.1	SBNO2-010	3.67168	0.000263791	0.0491264	0.113178	ENSG00000064932	strawberry notch homolog 2 (Drosophila) [Source:HGNC Symbol;Acc:29158]	SBNO2	19p13.3	trans
SNCA_rs356181_cat	ENST00000357618.5	HFE-001	3.67085	0.000264628	0.0492517	8.68855	ENSG00000010704	hemochromatosis [Source:HGNC Symbol;Acc:4886]	HFE	6p22.2	trans
APOE_e4	ENST00000262219.6	ANXA13-001	3.66903	0.000266474	0.0495282	0.00812665	ENSG00000104537	annexin A13 [Source:HGNC Symbol;Acc:536]	ANXA13	8q24.13	trans
SNCA_rs356181_cat	ENST00000504764.1	LY75-CD302-001	-3.66884	0.000266672	0.0495584	-13.391	ENSG00000248672	LY75-CD302 readthrough [Source:HGNC Symbol;Acc:38828]	LY75-CD302	2q24.2	trans
APOE_e4	ENST00000529361.1	NAP1L4-011	3.667	0.000268552	0.0498396	6.09058	ENSG00000205531	nucleosome assembly protein 1-like 4 [Source:HGNC Symbol;Acc:7640]	NAP1L4	11p15.4	trans
APOE_e4	ENST00000411537.2	EIF2AK2-004	3.6669	0.000268655	0.0498558	0.638583	ENSG00000055332	eukaryotic translation initiation factor 2-alpha kinase 2 [Source:HGNC Symbol;Acc:9437]	EIF2AK2	2p22.2	trans
snps - single nucleotide polymorphism, Ensembl TX - Transcript ID in the Ensembl database; txabbr - Transcript abbreviation in the Ensembl database; statistic - t-Test Statistic from linear modelling; pvalue - P-value from the linear modelling; FDR - False Discovery Rate; beta - value of beta coefficient, standardised regression coefficient; ensembl_gene_id - Gene ID in the Ensembl database; desc…
